# Supplementary material for: Fluoro-Functionalized Silsesquioxane Polymer-Based High Hydrophobic Coatings for Enhancing Properties of Kraft Paper
Source: Int J Mol Sci. 2025 Dec 3;26(23):11719. doi: 10.3390/ijms262311719 (PMC12692189; doi:10.3390/ijms262311719)
Supplement: Supplementary file 1 [file ijms-26-11719-s001.zip]

Archive with 1 entries (1 files):
- ijms-3979726-supplementary.pdf
